# Supplementary material for: Analytical Models to Optimize Tacrolimus Dosing in Solid Organ Transplantation: A Systematic Review
Source: Pharmaceutics. 2026 Mar 31;18(4):430. doi: 10.3390/pharmaceutics18040430 (PMC13119010; doi:10.3390/pharmaceutics18040430)
Supplement: Supplementary file 1 [file pharmaceutics-18-00430-s001.zip]

Archive with 6 entries (6 files):
- Supplementary material S1 - PRISMA checklist.pdf
- Supplementary material S2.pdf
- Supplementary material S3.pdf
- Supplementary material S4.pdf
- Supplementary material S5.pdf
- Supplementary material S6.pdf
